# Supplementary material for: Availability, Formulation, Labeling, and Price of Low-sodium Salt Worldwide: Environmental Scan
Source: JMIR Public Health Surveill. 2021 Jul 14;7(7):e27423. doi: 10.2196/27423 (PMC8319774; doi:10.2196/27423)
Supplement: Multimedia Appendix 2 [file publichealth_v7i7e27423_app2.xlsx]

## Sheet: Sheet1
Product Name	Proportion of NaCl	Proportion of KCl	Proportion of others	Idoline	Standard price of low-sodium salts (USD/KG)	International dollar	Price Ratio to normal salt	Nutrition Facts	Health Warning Lable	low sodium FOPL	Health benefit information	Product Website	access date
brunei-halal				No				Yes	No	Yes	Reducing soium intake may decrease blood pressure, the risk of hypertension and cardiovascluar disease	http://brunei-halal.com/portfolio/nutrisal-reduced-sodium-salt/	2020-04-17
LAKE SALT LIGHT	0.49175	0.416792	0.0914575	Yes	10.6	16.536	1.5618	Yes	No	Yes	Too much sodium increase the risk of getting stroke, hypertension and heart diseases. And normal table salt contains more than 97% of sodium chloride. Start a healthy lifestyle soday with our 50% sodium reduction Lake salt light	https://www.finefoods.com.my/lake-salt-light-products-description.php	2020-04-17
Pansalt	0.56	0.277358	0.162642	Yes	10.093	15.7451		Yes	Medical advise should be sought for diet requiring…not suitable for user with certain duretic	Yes	Pansalt is a clinically-rpven low-sodium salt with added essential minerals for a healthy heart. The low sodium mineral salt is the result of many years od intensice scientific research and is ideal for consumers who want to follow a healthier diet without compromising on good taste. Apart from the overall health benefits. pansalt delivers the true taste of salt but without the harmful effects re…		2020-04-17
Dr. Salt				No				No	No	Yes	15% less sodium. More than salt, for healthy heart	https://www.ankurgroup.in/products.html	2020-04-17
TATA lite salt	0.83	0.14717	0.0228302	Yes	0.46	10.097	1.94444	Yes	Those on a Potassium-restricted diet, please consult your doctor before use	Yes	TATA salt lite has been specially formulated to provide 15% lower sodium than orfinary salt. It is generally accepted that lower sodium in diets may assist in management of high blood pressure.	http://tatasalt.com/product-tata-salt-lite	2020-04-17
NutroActive Low Sodium Himalayan Rock Pink Salt	0.81325	0.154717	0.032033	Yes	30.2	662.89	2.38095	Yes	No	Yes	No	https://www.amazon.in/NutroActive-Mineralsalt-Sodium-Himalayan-0-0-5mm/dp/B07MZXVDB2/ref=sr_1_3?dchild=1&keywords=low+sodium+salt&qid=1604476421&sr=8-3	2020-11-22
Aashirvaad Proactive Low Sodium Salt	0.835	0.14717	0.0178302	Yes	0.54	11.853	2.10526	Yes	Those on a Potassium-restricted diet, please consult your doctor before use	Yes	Specially formulated to provide 15% lower sodium than orfinary salt. It is generally accepted that lower sodium in diets may assist in management of high blood pressure.	https://www.amazon.in/Aashirvaad-Proactive-Low-Sodium-Salt/dp/B08F38QGXB/ref=sr_1_4?dchild=1&keywords=low+sodium+salt&qid=1604476421&s=pantry&sr=8-4	2020-11-22
Shokuen Reduced Sodium				No				No	This product contains potassium, so people who have a kidney condition or who are on a strict low potassium diet are requested to consult with a physician before use.	Yes	No	https://www.shiojigyo.com/english/products/	2020-04-17
China salt low sodium salt	0.73725	0.246981	0.0157689	Yes	2.05882	8.72941	1.5	Yes	“高温作业者、重体力劳动强度工作者、肾功能障碍及服用降压药的高血压患者等不适宜高钾摄入的人群应慎用”	No	No		2020-04-17
China Salt sodium-potassium salt	0.86575	0.118491	0.0157594	No	1.83824	7.79412	1.28571	Yes	“高温作业者、重体力劳动强度工作者、肾功能障碍及服用降压药的高血压患者等不适宜高钾摄入的人群应慎用”	No	No	https://item.jd.com/44480929775.html#nane	2020-11-22
China Salt low sodium bamboo salt				Yes	4.41176	18.7059	3	Yes	No	No	No	https://detail.tmall.com/item.htm?spm=a230r.1.14.39.30991483pr7pWI&id=555349038623&ns=1&abbucket=13	2020-11-22
China Salt Haixing iodine-free refined low sodium salt	0.76675	0.217736	0.0155142	No	1.71569	7.27451	1.2	Yes	“高温作业者、重体力劳动强度工作者、肾功能障碍及服用降压药的高血压患者等不适宜高钾摄入的人群应慎用”	No	No	https://item.jd.com/54132464715.html	2020-11-22
China Salt Haixing sodium-potassium salt	0.86575	0.118491	0.0157594	Yes	1.47059	6.23529	1.2	Yes	“高温作业者、重体力劳动强度工作者、肾功能障碍及服用降压药的高血压患者等不适宜高钾摄入的人群应慎用”	No	No	https://item.jd.com/64934762937.html	2020-11-22
Guangdong Salt low sodium salt	0.8655	0.123774	0.0107264	Yes	1	4.24	1.0625	Yes	“高温作业者、重体力劳动强度工作者、肾功能障碍及服用降压药的高血压患者等不适宜高钾摄入的人群应慎用”	No	No	https://item.jd.com/4592959.html#nane	2020-11-22
Xuetian low sodium salt	0.8	0.197736	0.00226415	Yes	4.59559	19.4853	1.9375	Yes	No	No	No	https://item.jd.com/100015486698.html	2020-11-22
Yi Yantang	0.64875	0.0988679	0.252382	Yes	5.48727	23.266	1.7	Yes	No	No	以食用氯化钾代替部分氯化钠，在食用口感咸味相近情况下，可减少钠的摄入量，同时也摄入了钾	https://item.jd.com/70419330960.html#nane	2020-11-22
Zhonghuyan				Yes	12.4081	52.6103		No	No	Yes	No	https://item.jd.com/66143682572.html	2020-11-22
Shangdong Salt low sodium salt	0.836	0.0988679	0.0651321	Yes	1.83824	7.79412	2.26364	Yes	"甲状腺机能亢进患者禁用“	No	No	https://item.jd.com/47122136763.html	2020-11-22
Hai Yuan Wei low sodium sea salt	0.78	0.207547	0.0124528	No	2.01681	8.55126		Yes	“高温作业者、重体力劳动强度工作者、肾功能障碍及服用降压药的高血压患者等不适宜高钾摄入的人群应慎用”	No	No	https://item.jd.com/58534440527.html	2020-11-22
Hai Jing iodine-free low sodium salt	0.78	0.197358	0.0226415	No	2.73109	11.5798	1.57895	Yes	“高温作业者、重体力劳动强度工作者、肾功能障碍及服用降压药的高血压患者等不适宜高钾摄入的人群应慎用”	No	No	https://item.jd.com/42674669701.html	2020-11-22
Hai Jing iodized low sodium salt	0.688	0.246981	0.0650189	Yes	2.73109	11.5798	1.57895	Yes	“高温作业者、重体力劳动强度工作者、肾功能障碍及服用降压药的高血压患者等不适宜高钾摄入的人群应慎用”	No	No	https://item.jd.com/45482195015.html	2020-11-22
Qinghai Chaka Salt	0.6835	0.217736	0.0987642	Yes	3.90625	16.5625	1.19048	Yes	“高温作业者、重体力劳动强度工作者、肾功能障碍及服用降压药的高血压患者等不适宜高钾摄入的人群应慎用”	No	No	https://item.jd.com/100007989993.html	2020-11-22
Huai Salt low sodium salt	0.7375	0.123774	0.138726	Yes	1.39706	5.92353	1.15625	Yes	“高温作业者、重体力劳动强度工作者、肾功能障碍及服用降压药的高血压患者等不适宜高钾摄入的人群应慎用”	No	No	https://item.jd.com/100013296524.html	2020-11-22
Xian Feng low sodium salt	0.78675	0.123396	0.0898538	Yes	1.28676	5.45588	1.59091	Yes	“高温作业者、重体力劳动强度工作者、肾功能障碍及服用降压药的高血压患者等不适宜高钾摄入的人群应慎用”	No	No	https://item.jd.com/68448425081.html#nane	2020-11-22
Orange Tree low sodium sea salt	0.78625	0.197547	0.0162028	Yes	1.83824	7.79412	1.33333	Yes	“高温作业者、重体力劳动强度工作者、肾功能障碍及服用降压药的高血压患者等不适宜高钾摄入的人群应慎用”	No	No	https://item.jd.com/4750254.html#nane	2020-11-22
Jiu Da low sodium salt	0.7475	0.237547	0.0149528	Yes	4.11765	17.4588	1.14286	Yes	“高温作业者、重体力劳动强度工作者、肾功能障碍及服用降压药的高血压患者等不适宜高钾摄入的人群应慎用”	No	No	https://item.jd.com/38739181454.html	2020-11-22
Luhua Sea low sodium salt	0.7985	0.123396	0.0781038	Yes	2.75735	11.6912	1.25	Yes	“高温作业者、重体力劳动强度工作者、肾功能障碍及服用降压药的高血压患者等不适宜高钾摄入的人群应慎用”	No	本产品采用科学方法精制而成，NaCl含量降低至80%左右，同时补充人体所需的钾元素	https://item.jd.com/10023553768256.html	2020-11-22
Qi Jia low sodium salt	0.74725	0.236981	0.0157689	Yes	1.47059	6.23529	1.91667	Yes	“高温作业者、重体力劳动强度工作者、肾功能障碍及服用降压药的高血压患者等不适宜高钾摄入的人群应慎用”	No	No	https://item.jd.com/69223272043.html#nane	2020-11-22
Qijiang Guhai low sodium salt	0.7375	0.237358	0.0251415	Yes	1.47059	6.23529	1	Yes	“高温作业者、重体力劳动强度工作者、肾功能障碍及服用降压药的高血压患者等不适宜高钾摄入的人群应慎用”	Yes	低钠盐减钠补钾，咸鲜不减，健康美味	https://detail.tmall.com/item.htm?spm=a230r.1.14.16.65757593Iu8rVb&id=599389602855&ns=1&abbucket=13	2020-11-22
phytoco salt	0.8			No				No	No	No	No	https://www.phytoco.com/products-new	2020-04-17
Pagoda	0.4925	0.19434	0.31316	No	7.42857	6.31429	7.4	Yes	Person with restricted medical conditions for intake sodium or potassium should consult a doctor before consumption. Individuals on medication for diabetes, heart or kidney diseases should consult their attending physician on the sustainbility of salt substitutes for their medical condition	Yes	healthier choice	https://donate.fairprice.com.sg/product/pagoda-less-sodium-mineral-salt-350g	2020-04-17
LOW SODIUM SALT	0.51	0.443396	0.0466038	Yes	7	103.46	10.5	Yes	"肾病患者应咨询医师或营养师是否适宜使用“	Yes	No	https://www.tybio.com.tw/taiyen/tw/product/detail/5/3/ALL/%E5%81%A5%E5%BA%B7%E6%B8%9B%E9%88%89%E5%90%AB%E7%A2%98%E9%B9%BD	2020-04-17
LOSOL Health Low Sodium Salt	0.33	0.651887	0.0181132	Yes				No	No	Yes	No	http://www.losol.net/Details.aspx?ID=1&Lan=English	2020-04-17
Visalco	0.81			No				No	No	No	No	http://muoivietnam.vn/san-pham/muoi-bien-sach-visalco/	2020-04-17
HEART SALT	0.44			No	9.4	13.912		No	No	Yes	Healthier choice for everyone use	https://www.nepbio.com/products/heart-salt	2020-04-17
Diet Rite Lite Salt	0.455	0.520755	0.0242453	No	10.2941	15.2353		Yes	Medical advice should be sought to diets requiring low or restricted sodium and potassium intake. Not suitable for use with certain diuretics.	Yes	No	https://shop.coles.com.au/a/national/product/diet-rite-salt-lite	2020-04-17
Mrs Rogers Iodised Low Sodium Salt	0.325	0.456604	0.218396	Yes	17.2	25.112	7.81818	Yes	No	Yes	No	https://mrsrogers.co.nz/product/iodised-low-sodium-salt-mix/
Salt SOLENA	0.7			Yes				No	No	Yes	An additional source of selenium, magnesium and potassium to the diet. For the prevention of diseases caused by the deficiency of these trace elements. Potassium salts with reduced sodium content improves heart.		2020-04-17
Vatel Fine Salt	0.656	0.326415	0.0175849	No				Yes	Not recommended for people on a low potassium diet.	Yes	Vatel’s table salt with less 33% less sodium is particularly designed to those who care about their well-being and want to control their salt intake, while maintaining all its flavour.	http://www.vatel.pt/areas/produtos/lar/sal_fina_menas_sodio_250g.html	2020-04-17
Diet salt				Yes				No	No	No	n the advice of a doctor, this salt is recommended for people with high blood pressure, diabetes, heart disease, blood vessels and kidneys. It is also recommended for healthy people, especially children and pregnant women.	http://solana.ba/turisticko-pakovanje-soli/	2020-04-17
Baleine The Essential Whale	0.49	0.40566	0.10434	No	23.6	17.936	3.27848	No	No	Yes	No	https://www.labaleine.fr/essentiel	2020-04-17
Bonsalt Salt 0% Sodium	0			No	42.4706	32.2776		No	People with medical conditions such as heart or kidney diseases should consult a physician before using a salt substitute	Yes	No	https://www.amazon.fr/Bonsalt-Sel-Sodium-nauveau-format/dp/B07KR25KHC/ref=redir_mobile_desktop?ie=UTF8&aaxitk=eJ242XxbwlMJDBQLf5wfaA&hsa_cr_id=8580187970802&pd_rd_r=c0572e47-c37d-44bf-85e5-99e03aa559ce&pd_rd_w=vhQq1&pd_rd_wg=HpA9y&ref_=sbx_be_s_sparkle_mcd_asin_0_title	2020-11-22
Castelló 60% less sodium	0.393			No	34.125	25.935		No	No	Yes	No	https://www.amazon.fr/dp/B07H3RHRW5/ref=redir_mobile_desktop?_encoding=UTF8&aaxitk=eJ242XxbwlMJDBQLf5wfaA&hsa_cr_id=8580187970802&pd_rd_r=c0572e47-c37d-44bf-85e5-99e03aa559ce&pd_rd_w=vhQq1&pd_rd_wg=HpA9y&ref_=sbx_be_s_sparkle_mcd_asin_1_img	2020-11-22
Dr. Jacob's Blood Pressure Salt	0.4925	0.283019	0.224481	No	30.21	22.3554		Yes	For people who are suffering from kidney dysfunction, they should receive medical treatment first	Yes	Can lower blood pressure, and can be used as salt	https://www.amazon.de/Dr-Jacobs-Blutdruck-Salz-Speisesalz-kochsalzreduzierte/dp/B07T7KCTP8/ref=sr_1_6?__mk_de_DE=%C3%85M%C3%85%C5%BD%C3%95%C3%91&dchild=1&keywords=natriumarmes+Salz&qid=1604475741&sr=8-6	2020-11-22
Marny's Fitsalt Sodium Free Salt	0	0.951698	0.0483019	No	17.8	11.036		Yes	No	Yes	Fitsalt 0% from Marnys is the healthiest way to consume foods with a slightly salty taste, without actually consuming sodium. It is ideal for seasoning fish, meat, salads and vegetables.		2020-11-22
ΚΑΛΑΣ LIGHT	0.485	0.461132	0.0538679	Yes	4.85333	2.66933		No	No	Yes	KALAS LIGHT contains 51% less salt but without losing its taste. They make it ideal for those who pay special attention to a light, healthy and balanced diet.	https://www.kalas.gr/en/products.html?page=shop.product_details&flypage=kalas_flypage.tpl&category_id=27&product_id=57	2020-04-17
Seltin	0.5	0.396226	0.103774	No	12.14	107.075		Yes	No	Yes	No	https://www.orkla.se/brands/seltin/	2020-04-17
Salt mindre Natrium	0.65	0.29434	0.0556604	Yes	4.85	42.777		No	No	Yes	No	https://www.mat.se/butik/salt-mindre-natrium-falksalt-500g	2020-11-22
Lo salt	0.327	0.653208	0.0197925	No	3.62857	2.50371	1.79336	Yes	No	Yes	It is being a good source of potassium, helps you maintain normal blood pressure.		2020-04-17
solo-lite	0.7			Yes				No	No	Yes	maintain a healthy blood pressure	http://www.soloseasalt.com/consumer.html	2020-04-17
IPOSAL	0.88			Yes				No	Patients with kidney failure and thyroid disease should be used under the supervision of a physician	Yes	No	https://www.iperalspesaonline.it/shop/product/sale-iposodico-iodato-iposal-g-200	2020-04-17
novo sal	0.34	0.537736	0.122264	No	17.9333	12.0153		No	It is recommended to use the product under medical supervision.	Yes	Novo Sal provides a healthy alternative for reducing sodium in the diet.	https://www.nutrishopping.it/prodotto/sale-neutro-navosal-navosal	2020-04-17
La Fina Light Salt	0.77			Yes				No	No	Yes	No	https://articulo.mercadolibre.com.mx/MLM-770745831-la-fina-sal-light-baja-en-sodio-220-g-_JM	2020-11-22
Nezo Light Salt	0.299			Yes	3.84615	25.5		No	Those on a Potassium-restricted diet, please consult your doctor before use	Yes	Good for your health – potassium and a reduced consumption of sodium contribute to the maintenance of normal blood pressure. Potassium further contributes to the normal functioning of the nervous system and muscles.	https://www.nezo.com/en_sa/products/light-salt-fine	2020-04-17
Mediterra salt light	0.77			No	10	260.2		No	in case of kidney or heart failure or high blood pressure, you should consult your doctor before use	Yes	Healthy choice, tasty experience	https://lsalt.ru/index_eng.html	2020-04-17
Mediterra salt ultra light	0.5			No	11.1667	290.557		No	in case of kidney or heart failure or high blood pressure, you should consult your doctor before use	Yes	Healthy choice, tasty experience	https://lsalt.ru/index_eng.html	2020-04-17
VALETEK PRODIMPEX	0.675	0.264151	0.0608491	Yes	4.88571	127.126		No	No	Yes	Can significantly reduce excessive sodium intake and increase potassium and magnesium intake. Potassium is necessary to maintain the work of the heart, nervous system and muscle system, clear excess fluid from the body, and maintain normal blood pressure	https://grosseri.ru/sol-dlya-kukhni/s-ponizhennym-soderzhaniem-na/ekstra-natrii-kalii-magnii-iod-karton-350g/	2020-11-22
Estuz sodium reduced salt	0.5	0.5	0	Yes				No	No	Yes	For a healthy heart	http://www.estuz.com/sodyumu_azaltilmis_iyotlu_tuz.html	2020-04-17
Billur Salt Sodium Reduced Non-Iodized Table Salt	0.5			No	4.12	7.7868	2.03846	No	No	Yes	No	http://www.billurtuz.com.tr/product/sodyumu_azaltilmis_rafine_iyotsuz_sofra_tuzu.html
Lulu Iodized Salt Low Sodium	0.5			Yes	3.93333	0.708	6	No	No	No	No	https://www.luluhypermarket.com/en-bh/lulu-iodized-salt-low-sodium-600g/p/1017824	2020-04-17
Freshly Low Sodium Salt	0.55			No	7.74	12.3066		No	No	No	No	https://www.carrefourksa.com/mafsau/ar/food-cupboard/cooking-ingredients/herbs-spices-seasoning/salt/freshly-salt-lite-16oz/p/247288	2020-11-22
dietary salt	0.7			No				No	No	No	No	http://iranpotash.com/en-US/diet-salt.aspx	2020-04-17
salt of the earth reduced sodium	0.475	0.490566	0.034434	No				No	No	Yes	Assisting in reducing Sodium levels for all the family.	https://www.saltoftheearthltd.com/sodium-salt/	2020-04-17
El nasr Salines	0.485			No				No	Used for people who suffer from blood hypertension	No	No	https://www.nasrsalines.net/_p/prd1/1396031531/product/light-salt---low-sodium-content	2020-04-17
Falak Low Sodium Salt, Low Sodium Salt				No	2.86667	111.141	1.65	No	No	No	blood pressure, weight control and calcium protection	http://falakrice.com/estore/product/falak-low-sodium-salt/	2020-04-17
Salt for Life® Potassium Salt	0.3			No	14.8085	14.8085		Yes	No	Yes	give you the great taste of salt with 75% less sodium that regular table salt and provides you with potassium, a necessary nutrition	https://www.amazon.com/Salt-Life-Potassium-Blend-Ounce/dp/B00R0O9BZY/ref=cm_cr_arp_d_product_top?ie=UTF8	2020-04-17
Morton lite salt	0.5175	0.471698	0.0108019	Yes	6.43087	6.43087	1.663	Yes	Should not be used by persons on a sodium or potassium restricted diet unless approved by a physician.	Yes	A good source of potassium	https://www.mortonsalt.com/home-product/morton-lite-salt-mixture-2/	2020-04-17
Morton salt substitute	0	0.928302	0.0716981	No	56.4334	56.4334	14.5935	Yes	Should not be used by persons on a sodium or potassium restricted diet unless approved by a physician.	Yes	A good source of potassium.		2020-04-17
My salt (former Also salt)	0	0.671698	0.328302	No	76.3529	76.3529		No	Persons on a potassium restricted diet should consult their physician before using any salt substitute	No	Ingredients that are essential for good health. The potassium in one serving is similar to a small banana	https://mysaltsub.com/collections/featured-products/products/my-salt-substitute	2020-04-17
Nu-salt	0	1	0	No	35.2941	35.2941		yes	For normal healthy people. Persons having diabetes, heart or kidney disease, or receiving medical treatment should consult a physician before using a salt alternative or substitute.	Yes	No	http://www.nusalt.com/index2.html	2020-04-17
No salt	0	0.928868	0.0711321	No	15.1057	15.1057		yes	Persons with diabetes, heart or kidney disease, or persons receiving medical treatment should consult a physician before using a sodium-free salt. This product is labelled to United States standards and may differ from similar products sold elsewhere in its ingredients, labeling and allergen warnings	Yes	Nosalt Sodium free salt can be used to reduce your daily sodium intake		2020-04-17
Fit salt	0	0.943396	0.0566038	No	52.8824	52.8824		yes	Individuals with diebetes, heart diseases, kidney disease or individuals receiving medical treatment should consult healcare physician before using a sodium free salt	Yes	No	https://www.amazon.com/FIT-SALT-Substitute-Without-Sodium/dp/B07NSGTPY8/ref=olp_product_details?ie=UTF8&me=	2020-04-17
AROMASONG Diamond LOW SODIUM Sea salt	0.43			No				No	No	No	No	https://www.amazon.com/AROMASONG-Combination-potassium-chloride-Substitute/dp/B086L2QRR2/ref=sr_1_9?dchild=1&keywords=salt+substitute&qid=1604480694&sr=8-9	2020-11-22
Salt sense iodised	0.753			Yes				Yes	No	Yes	No	https://www.walmart.com/ip/Superior-Crystal-Salt-Sense-Iodized/491489368	2020-11-22
Dr. Murray's perfekt sea salt	0.27			Yes				No	No	No	No		2020-11-22
Himalania reduced sodium Pink Salt	0.55	0.396226	0.0537736	No	33.5336	33.5336	1.05562	Yes	Himalania reduced sodium Pink Salt should not used by persons on a sodium or potassium restricted diet unless approved by a physician	No	No	https://www.amazon.com/Natierra-Himalania-Reduced-Sodium-Himalayan/dp/B00BNB0PS2
Windsor Iodized Salt Free Salt Substitute	0			Yes	3	3.57		Yes	Should not be used by persons on a sodium or potassium restricted diet unless approved by a physician.	Yes	No		2020-11-22
Windsor® Half Salt™	0.5	0.490566	0.00943396	No	6.43087	7.65273	1.663	Yes	Should not be used by persons on a sodium or potassium restricted diet unless approved by a physician.	Yes	No	http://windsorsalt.com/products/half-salt/	2020-04-17
Benson's, Salt Substitute	0	0	1	No	87.0588	103.6		No	No	No	No	http://www.bensonsgourmetseasonings.com/index.html	2020-04-17
Sosal light	0.4775	0.473585	0.0489151	Yes				Yes	the Sosal Light use is indicated for Sportsmen by eliminating much potassium during activities, pregNont women, helps in the elimination of the net and finally children and adults who get as a supplementary form of potassium.	Yes	No	http://www.cimsal.com.br/sosallight.html	2020-04-17
REFISAL	0.49			No				No	No	Yes	No	http://www.refisal.com.co/producto/sal-vital/	2020-04-17
LOBOS	0.5			No				No	No	Yes	Its formula with 50% less sodium, has healthy benefits such as avoiding fluid retention and taking care of the heart of the whole family.	https://sallobos.cl/productos/sal-light/	2020-04-17
BIOSEL	0.5			No				No	No	Yes	No		2020-04-17
GENSER Low Sodium Salt Substitutes	0.44			No				No	No	Yes	No	http://www.timbo.com.ar/eng/productos_hogar_sales_modificadas.php	2020-04-17
Sal udable	0			No				No	No	Yes	No		2020-11-22
Cerebos lite	0.65			No				No	No	Yes	No	https://www.cerebos.co.za/product-category/salt-replacement	2020-04-17
Cerebos low	0.5			No				No	No	Yes	No	https://www.cerebos.co.za/product-category/salt-replacement	2020-04-17
